# Supplementary material for: Ultrasound as Green Technology for the Valorization of Pumpkin Leaves: Intensification of Protein Recovery
Source: Molecules. 2024 Aug 26;29(17):4027. doi: 10.3390/molecules29174027 (PMC11396713; doi:10.3390/molecules29174027)
Supplement: Supplementary file 1 [file molecules-29-04027-s001.zip]

Archive with 1 entries (1 files):
- molecules-3142512-supplementary.pdf
